# Supplementary material for: The Effect of Sodium Bicarbonate, a Beneficial Adjuvant Molecule in Cystic Fibrosis, on Bronchial Epithelial Cells Expressing a Wild-Type or Mutant CFTR Channel
Source: Int J Mol Sci. 2020 Jun 4;21(11):4024. doi: 10.3390/ijms21114024 (PMC7312297; doi:10.3390/ijms21114024)
Supplement: Supplementary file 1 [file ijms-21-04024-s001.zip]

Archive with 11 entries (11 files):
- Supplementary/Grof_Supplementary_Materials_submission.docx
- Supplementary/Suppl. Figure 1..tif
- Supplementary/Suppl. Figure 2..tif
- Supplementary/Suppl. Figure 3..tif
- Supplementary/Suppl. Figure 4..tif
- Supplementary/Suppl. Figure 5..tif
- Supplementary/Suppl. Figure 6..tif
- Supplementary/Suppl. Figure S1. WT-CFTR control.avi
- Supplementary/Suppl. Figure S2. WT-CFTR treated.avi
- Supplementary/Suppl. Figure S3. delF508-CFTR control.avi
- Supplementary/Suppl. Figure S4. delF508-CFTR treated.avi
